# Supplementary material for: Genome-Wide Association Mapping of Crown and Brown Rust Resistance in Perennial Ryegrass
Source: Genes (Basel). 2021 Dec 22;13(1):20. doi: 10.3390/genes13010020 (PMC8774571; doi:10.3390/genes13010020)
Supplement: Supplementary file 1 [file genes-13-00020-s001.zip]

Archive with 1 entries (1 files):
- genes-1513847-supplementary.pdf
